# Supplementary material for: Vegetation dynamics of abandoned paddy fields and surrounding wetlands in the lower Tumen River Basin, Northeast China
Source: PeerJ. 2019 Apr 8;7:e6704. doi: 10.7717/peerj.6704 (PMC6459177; doi:10.7717/peerj.6704)
Supplement: Appendix S1 [file peerj-07-6704-s001.xlsx]

## Sheet: Sheet1
Species frequency class in the five categories of study sites in abandoned paddy fields and natural wetlands.
Each class means:0%＜Ⅰ＜20, 20%≤Ⅱ＜40, 40%≤Ⅲ＜60, 60%≤Ⅳ＜80, 80%≤Ⅴ＜100.
Plant Taxon	Family	Ab＜5	5＜Ab ＜15	Ab＞15	NAT	Plant status	Life-form	chorological spectra
Sedges and rushes
Carex rostrata Stokes ex With.	Cyperaceae			Ⅴ	Ⅱ	W	HH	Holarctic
Scirpus orientalis Ohwi	Cyperaceae		Ⅲ	Ⅲ	Ⅱ	W	HH	Palaearctic
Carex vesicaria L.	Cyperaceae		Ⅰ	Ⅲ	Ⅰ	W	HH	Holarctic
Scirpus asiaticus Beetle	Cyperaceae				Ⅰ	W	HH	Palaearctic+Oriental
Carex pseudo-curaica Fr. Schmidt	Cyperaceae			Ⅰ		W	HH	Palaearctic
Cyperus compressus L.	Cyperaceae			Ⅰ		W	HH	Palaearctic+Oriental
Cyperus fuscus L.	Cyperaceae	Ⅰ		Ⅰ		W	HH(Th)	Holarctic
Eleocharis equisetiformis (Meinsh.) B.Fedtsch.	Cyperaceae	Ⅰ	Ⅰ			W	HH	Palaearctic
Cyperus serotinus Rottb.	Cyperaceae	Ⅰ	Ⅱ		Ⅰ	W	HH	Palaearctic
Scirpus komarovii.Rosh.	Cyperaceae	Ⅰ	Ⅱ		Ⅰ	W	HH	Palaearctic
Scirpus × trapezoideus Koidz.	Cyperaceae	Ⅰ				W	HH	Palaearctic
Scirpus triangulatus Roxb.	Cyperaceae	Ⅰ				W	HH	Holarctic
Eleocharis yokoscensis (Franchet & Savatier) Tang & F. T. Wang	Cyperaceae	Ⅰ			Ⅰ	W	HH	Palaearctic+Oriental
Scirpus × intermedius Tang et Wang	Cyperaceae	Ⅰ				W	HH	Palaearctic
Cyperus eragrostis Lam.	Cyperaceae	Ⅱ				W	HH	Holarctic
Cyperus fuscus L. form. virescens (Hoffm.) Vahl	Cyperaceae	Ⅰ				W	HH	Palaearctic+Oriental
Cyperus fuscus f. pallescens	Cyperaceae	Ⅰ				W	HH	Palearctic+Indo-Australian+Afrotropic
Scirpus juncoides Roxb.	Cyperaceae	Ⅰ				W	HH	Palaearctic+Oriental
Scirpus triqueter L.	Cyperaceae	Ⅰ				W	HH	Palaearctic
Juncus bufonius L.	Juncaceae	Ⅱ				W	HH	Holarctic
Juncus papillosus Franch. et Savat.	Juncaceae	Ⅰ				W	HH	Palaearctic
Grasses
Phragmites australis (Cav.) Trin. ex Steud.	Gramineae			Ⅱ	Ⅰ	W	HH	Palaearctic
Zizania latifolia (Griseb.) Stapf	Gramineae			Ⅰ	Ⅱ	W	HH	Palaearctic
Glyceria spiculosa (Schmidt.) Roshev.	Gramineae		Ⅲ	Ⅰ	Ⅱ	W	HH	Cosmopolitan
Calamagrostis epigeios (L.) Roth	Gramineae		Ⅰ		Ⅰ	W	HH	Palaearctic
Microstegium nodosum	Gramineae				Ⅰ	NW	Th	Palaearctic
Panicum bisulcatum	Gramineae			Ⅰ		NW	Th	Palaearctic+Indo-Australian
Poa palustris L.	Gramineae		Ⅰ			W	HH	Holarctic
Echinochloa crusgalli (Linnaeus) P. Beauvois	Gramineae	Ⅴ	Ⅱ			NW	Th	Holarctic
Arthraxon hispidus (Trin.) Makino	Gramineae	Ⅳ	Ⅱ			NW	Th	Holarctic
Beckmannia syzigachne (Steud.) Fern.	Gramineae	Ⅲ				W	HH(Th)	Cosmopolitan
Poa palustris L.	Gramineae	Ⅱ		Ⅰ	Ⅰ	W	HH	Holarctic
Setaria viridis (L.) P.Beauv.	Gramineae	Ⅱ				NW	Th	Cosmopolitan
Oryza sativa L.	Gramineae	Ⅰ				W	HH(Th)	Holarctic+Afrotropic
Milium effusum L.	Gramineae			Ⅰ		NW	H	Holarctic
Forbs
Bidens pilosa L.	Compositae		Ⅰ			W	HH(Th)	Holarctic
Sonchus oleraceus L.	Compositae	Ⅰ				NW	Th,Th(w)	Cosmopolitan
Hieracium umbellatum L.	Compositae			Ⅰ		NW	H	Palaearctic
Gnaphalium tranzschelii Kirp.	Compositae	Ⅰ				NW	Th(w)	Palaearctic
Erigeron canadensis L.	Compositae	Ⅰ				NW	Th(w)	Holarctic+Oriental
Artemisia selengensis Turcz. ex Bess.	Compositae	Ⅰ				NW	H	Palaearctic
Centipeda minima (L.) A. Br. et Aschers.	Compositae	Ⅱ				W	HH(Th)	Palaearctic+Oriental
Inula japonica Thunb.	Compositae	Ⅰ	Ⅰ	Ⅰ		W	HH	Palaearctic
Bidens frondosa L.	Compositae	Ⅱ	Ⅱ			NW	Th	Palaearctic
Bidens tripartita L.	Compositae	Ⅳ	Ⅱ			NW	Th	Holarctic
Artemisia austriaca Jacq.	Compositae	Ⅰ				NW	H	Palaearctic
Cirsium japonicum Fisch. ex DC.	Compositae	Ⅰ				NW	H	Palaearctic
Artemisia verbenacea (Komar.) Kitag.	Compositae	Ⅰ				NW	H	Palaearctic
Artemisia austriaca Jacq.	Compositae	Ⅰ				NW	H	Palaearctic
Erigeron acer L.	Compositae	Ⅰ				NW	Th(w)	Holarctic
Polygonum thunbergii Sieb. et Zucc.	Polygonaceae	Ⅱ	Ⅳ	Ⅳ	Ⅱ	W	HH(Th)	Holarctic
Polygonum hydropiper L.	Polygonaceae	Ⅲ	Ⅰ	Ⅰ	Ⅰ	W	HH(Th)	Palaearctic
Polygonum sieboldi var.pratense	Polygonaceae	Ⅰ		Ⅰ	Ⅰ	W	HH(Th)	Palaearctic
Polygonum sieboldii Meisn.	Polygonaceae				Ⅰ	W	HH(Th)	Palaearctic
Polygonum persicaria L.	Polygonaceae		Ⅰ	Ⅱ		W	HH(Th)	Palaearctic
Polygonum perfoliatum L.	Polygonaceae			1		W	HH(Th)	Palaearctic+Oriental
Polygonum amphibium L.	Polygonaceae				Ⅰ	W	HH	Palaearctic
Persicaria hastatosagittata (Makino) Nakai	Polygonaceae		Ⅰ	Ⅲ	Ⅰ	W	HH(Th)	Palaearctic
Stachys japonica Miq.	Labiatae		Ⅰ			W	HH	Palaearctic
Lycopus lucidus Turcz. ex Benth	Labiatae		Ⅰ			W	HH	Holarctic
Mentha canadensis Linnaeus	Labiatae		Ⅰ			NW	G	Holarctic
Rabdosia serra (Maxim.)	Labiatae	Ⅱ	Ⅰ	Ⅱ		NW	G	Holarctic
Stachys chinensis Bunge ex Benth.	Labiatae	Ⅰ	Ⅱ	Ⅲ	Ⅰ	W	HH	Palaearctic
Potentilla centigrana Maxim.	Rosaceae	Ⅱ			Ⅰ	NW	Ch	Holarctic
Potentilla anemonifolia Lehm.	Rosaceae	Ⅰ		Ⅰ		NW	Ch	Palaearctic+Oriental
Sanguisorba tenuifolia Fisch. ex Link var. alba Trautv.et Mey.	Rosaceae			Ⅰ		W	HH	Palaearctic
Oenanthe javanica (Bl.) DC.	Umbelliferae	Ⅱ			Ⅰ	W	HH	Palaearctic+Oriental
Cicuta virosa L.	Umbelliferae		Ⅱ			W	HH	Palaearctic
Sium suave Walt.	Umbelliferae	Ⅰ	Ⅱ	Ⅱ	Ⅰ	W	HH	Holarctic
Mazus pumilus (N. L. Burman) Steenis	Scrophulariaceae	Ⅰ				W	HH(Th)	Palaearctic+Oriental
Lindernia procumbens (Krock.) Borbas	Scrophulariaceae	Ⅰ				W	HH(Th)	Palaearctic+Oriental
Mazus stachydifolius （Turcz.） Maxim.	Scrophulariaceae	Ⅰ				NW	Th	Palaearctic
Sagittaria trifolia L.	Alismataceae	Ⅱ	Ⅰ			W	HH	Holarctic
Sagittaria trifolia L. 'Sinensis'	Alismataceae	Ⅰ				W	HH	Holarctic
Alisma plantago-aquatica Linn.	Alismataceae	Ⅲ	Ⅰ		Ⅰ	W	HH	Holarctic+Australian
Equisetum fluviatile L.	Equisetaceae		Ⅰ		Ⅰ	W	HH	Holarctic
Equisetum arvense L.	Equisetaceae		1			NW	G	Holarctic
Galium trifidum L.	Rubiaceae		Ⅱ	Ⅲ	Ⅰ	W	HH	Holarctic
Galium boreale L. var. boreale	Rubiaceae			Ⅱ		W	HH	Holarctic
Glycine soja Sieb. et Zucc.	Leguminosae	Ⅲ	Ⅰ			NW	Th	Palaearctic
Kummerowia striata (Thunb.) Schindl.	Leguminosae	Ⅱ				NW	Th	Palaearctic
Murdannia keisak (Hassk.) Hand.-Mazz.	Commelinaceae	Ⅲ	Ⅳ	Ⅱ	Ⅰ	W	HH(Th)	Palaearctic
Commelina communis L.	Commelinaceae	Ⅰ				NW	Th	Holarctic
Eriocaulon robustius (Maxim.) Makino	Eriocaulaceae	Ⅲ				W	HH(Th)	Palaearctic
Lemna minor L.	Lemnaceae	Ⅰ	Ⅰ	Ⅰ	Ⅰ	W	HH(Th)	Palaearctic
Epilobium hirsutum L.	Onagraceae	Ⅰ	Ⅰ		Ⅰ	W	HH	Holarctic+Afrotropic
Chenopodium album L.	Amaranthaceae	Ⅰ				NW	Th	Palaearctic+Oriental
Plantago asiatica L.	Plantaginaceae	Ⅰ				NW	H	Palaearctic
Monochoria korsakowii Regel et Maack	Pontederiaceae	Ⅲ	Ⅱ			W	HH(Th)	Palaearctic
Rorippa indica (L.) Hiern	Brassicaceae	Ⅰ				NW	Th(w)	Palaearctic+Oriental
Lythrum salicaria L.	Lythraceae	Ⅱ	1		Ⅰ	NW	G	Palaearctic
Viola mandshurica W.Becke	Violaceae			Ⅰ		NW	H	Palaearctic
Lysimachia vulgaris L. var. davurica (Ledeb.) R.Knuth	Primulaceae			Ⅱ		W	HH	Palaearctic
Pilea pumila (L.) A. Gray	Urticaceae		Ⅰ		Ⅰ	NW	Th	Palaearctic+Indo-Australian
Nymphoides peltata (S. G. Gmelin) Kuntze	Menyanthaceae			Ⅰ		W	HH	Holarctic
Typha orientalis Presl	Typhaceae		Ⅱ		Ⅰ	W	HH	Holarctic
Stellaria longifolia Mudhl. ex Willd.	Caryophyllaceae			Ⅰ	Ⅰ	NW	Th,Th(w)	Holarctic
Utricularia vulgaris L.	Lentibulariaceae				Ⅰ	W	HH	Holarctic+Australian
Acorus calamus L.	Araceae		Ⅰ		Ⅰ	W	HH	Palaearctic
Trapa manshurica Fler.	Trapaceae				Ⅰ	W	HH(Th)	Holarctic
Salvinia natans (L.) All.	Salviniaceae		Ⅰ	Ⅰ	Ⅱ	W	HH(Th)	Palaearctic+Indo-Australian
Actinostemma tenerum Griff.	Cucurbitaceae		Ⅰ			W	HH(Th)	Palaearctic
HH: Hydrophyte, HH(Th): Hydrophyte (therophyte), H: Hemicryptophyte, Th: Therophyte Th(w): Therophyte (winter annual),G: Geophyte, Ch: Chamaephyte
W: Wetland plant speceis, NW： Non-wetland plant species.
